# Supplementary material for: 9,10-Diiodo­phenanthrene
Source: Acta Crystallogr Sect E Struct Rep Online. 2012 Nov 10;68(Pt 12):o3323. doi: 10.1107/S1600536812045758 (PMC3588929; doi:10.1107/S1600536812045758)
Supplement: Supplementary file 2 [file e-68-o3323-Isup2.hkl]

#
# h,k,l, Fc-squared, Fo-squared, sigma(Fo-squared) and status flag
#
data_I
_shelx_title ' 910diphe in C 2/c'
_shelx_refln_list_code          4
_shelx_F_calc_maximum      517.53
_exptl_crystal_F_000       792.00
_reflns_d_resolution_high  0.7705
 
loop_
 _symmetry_equiv_pos_as_xyz
 'x, y, z'
 '-x, y, -z+1/2'
 'x+1/2, y+1/2, z'
 '-x+1/2, y+1/2, -z+1/2'
 '-x, -y, -z'
 'x, -y, z-1/2'
 '-x+1/2, -y+1/2, -z'
 'x+1/2, -y+1/2, z-1/2'
 
_cell_length_a    18.0940
_cell_length_b     9.4557
_cell_length_c     7.4187
_cell_angle_alpha  90.000
_cell_angle_beta  111.953
_cell_angle_gamma  90.000
 
_shelx_F_squared_multiplier     1.000
 
loop_
 _refln_index_h
 _refln_index_k
 _refln_index_l
 _refln_F_squared_calc
 _refln_F_squared_meas
 _refln_F_squared_sigma
 _refln_observed_status
   4   0   0    88387.67    88594.38   2105.52 o
   6   0   0    56703.11    55965.75   1691.74 o
   8   0   0      854.37     1504.13     43.88 o
  10   0   0    24501.17    23508.67    475.50 o
  12   0   0     5953.97     6130.72    132.58 o
  14   0   0     4964.01     5253.63    151.80 o
  16   0   0     7699.00     7821.14    159.69 o
  18   0   0      122.63       58.07     15.26 o
   3   1   0      555.07      456.67     13.50 o
   5   1   0    63311.68    64431.34    927.08 o
   7   1   0     2779.35     2482.25     34.13 o
   9   1   0    19609.13    20224.96    216.06 o
  11   1   0     9642.97     9761.88    119.12 o
  13   1   0       56.66       70.64     12.92 o
  15   1   0     2506.36     2757.21     58.41 o
  17   1   0       62.91       92.32     15.26 o
  19   1   0      196.08      262.48     30.03 o
  21   1   0      273.82       83.12     52.21 o
   0   2   0     1396.52     1366.33     64.92 o
   2   2   0      167.39      321.07     23.81 o
   4   2   0       15.06      100.95     21.39 o
   6   2   0      520.73      567.09     20.29 o
   8   2   0      337.20      374.17     18.92 o
  10   2   0      353.92      515.73     23.10 o
  12   2   0      161.28      189.80     16.51 o
  14   2   0       37.56       55.85     12.16 o
  16   2   0       18.36       63.62     16.28 o
  18   2   0       79.31       39.94     13.79 o
  20   2   0       11.31        5.96      8.89 o
   1   3   0    17779.70    17762.98    275.98 o
   3   3   0     3993.48     4237.57     90.69 o
   5   3   0    26808.69    26379.82    344.80 o
   7   3   0     2361.96     2332.59     40.38 o
   9   3   0    10367.09    10251.42    166.35 o
  11   3   0     5370.76     5283.19     83.87 o
  13   3   0      399.69      405.79     25.89 o
  15   3   0     1372.63     1441.45     36.18 o
  17   3   0       81.27       61.67     13.16 o
  19   3   0      344.15      -14.03     14.03 o
  21   3   0      144.83       35.48     25.75 o
   0   4   0    75425.86    76359.15   1977.16 o
   2   4   0     7471.30     7655.62    135.44 o
   4   4   0    36174.31    35159.21    550.08 o
   6   4   0    33920.69    33193.67    458.88 o
   8   4   0     1314.31     1187.45     35.72 o
  10   4   0    22041.52    21619.88    310.84 o
  12   4   0     2368.47     2455.51     61.16 o
  14   4   0     3781.58     3808.74     98.20 o
  16   4   0     2438.74     2568.09     56.40 o
  18   4   0       12.14       19.53     14.49 o
  20   4   0      585.21       -0.56     16.78 o
   1   5   0    33695.54    34106.08    572.82 o
   3   5   0     1573.07     1612.43     67.15 o
   7   5   0     4365.45     4501.00     83.56 o
   9   5   0     4802.71     4665.04     88.50 o
  11   5   0     7416.91     7822.33    148.13 o
  13   5   0      137.68      157.67     28.94 o
  15   5   0     3177.87     3289.70     96.66 o
  17   5   0      959.12     1017.38     45.50 o
  19   5   0      144.87       59.05     23.17 o
   0   6   0     3601.40     3347.90    132.69 o
   2   6   0      433.86      476.39     44.05 o
   4   6   0      296.23      270.56     32.47 o
   6   6   0     1741.05     1707.20     54.20 o
   8   6   0      709.01      718.98     38.38 o
  10   6   0      408.64      517.60     37.55 o
  12   6   0      665.03      783.36     49.24 o
  14   6   0       67.45       46.79     31.79 o
  16   6   0      175.07      264.73     37.27 o
  18   6   0      310.14       95.76     42.08 o
   1   7   0    11943.75    12595.27    255.09 o
   3   7   0     1236.53     1369.96     72.34 o
   5   7   0     5705.90     5785.88    132.23 o
   7   7   0      318.34      295.73     38.24 o
   9   7   0     1372.87     1494.86     55.18 o
  11   7   0      745.20      810.22     43.61 o
  13   7   0      387.87      328.50     42.11 o
  15   7   0     1100.78     1089.04     82.50 o
  17   7   0      138.69       67.92     26.11 o
   0   8   0     6117.58     6092.63    196.84 o
   2   8   0      691.57      766.88     62.15 o
   4   8   0     8629.82     8433.15    216.63 o
   6   8   0     8076.78     8478.14    162.31 o
   8   8   0     1902.19     1596.22     58.00 o
  10   8   0     7691.89     7518.07    171.07 o
  12   8   0      375.71      510.70     42.31 o
  14   8   0      979.27      952.34     55.33 o
  16   8   0      266.42      160.41     45.81 o
   1   9   0    10027.40    10256.12    218.48 o
   3   9   0      572.77      413.92     50.71 o
   5   9   0     7272.42     7460.08    195.26 o
   7   9   0     2190.39     2470.84    106.36 o
   9   9   0      992.14     1070.44     63.01 o
  11   9   0     2963.24     3247.93     96.30 o
  13   9   0       19.12       20.28     18.69 o
   0  10   0     1078.92     1334.12    132.46 o
   2  10   0      436.36      427.35     62.92 o
   4  10   0      173.40      181.44     43.37 o
   6  10   0      875.38     1066.35     63.96 o
   8  10   0      143.24      142.25     34.66 o
  10  10   0      164.87      169.71     42.57 o
  12  10   0      431.38      495.16    133.22 o
   1  11   0      619.31      526.78     73.35 o
   3  11   0      119.53       85.01     44.90 o
   5  11   0      536.62      347.69     52.58 o
   7  11   0       13.44       -3.71     22.67 o
   9  11   0      465.16      403.60     48.15 o
   0  12   0     2556.53     2868.84    216.33 o
   2  12   0      224.86      207.29     62.21 o
   4  12   0     1443.37     1531.60    105.46 o
 -21   1   1       93.29       30.35     18.30 o
 -19   1   1       49.43       48.14     11.17 o
 -17   1   1     1882.21     2069.76     50.60 o
 -15   1   1      729.79      790.42     23.80 o
 -13   1   1     2760.10     2722.14     45.38 o
 -11   1   1     8947.31     8960.15     95.18 o
  -9   1   1      504.12      456.85     13.30 o
  -7   1   1    30939.56    30855.10    373.20 o
  -5   1   1     2887.09     2548.13     31.27 o
  -3   1   1    27788.83    27542.13    321.03 o
  -1   1   1    39211.54    39099.42    425.18 o
   1   1   1      402.16      550.12     20.96 o
   3   1   1    45734.82    46209.11    690.83 o
   5   1   1     9392.82     8943.75    129.05 o
   7   1   1    11930.13    11549.99    215.24 o
   9   1   1    11566.94    10903.67    250.51 o
  11   1   1      118.90      120.46     12.63 o
  13   1   1     5483.69     5700.32     87.48 o
  15   1   1      933.47      969.50     28.40 o
  17   1   1      265.98      372.03     22.92 o
  19   1   1      385.01       -5.35      8.07 o
 -20   2   1       36.81       24.80     11.76 o
 -18   2   1     1394.47     1521.77     40.34 o
 -16   2   1     2902.64     3027.03     63.11 o
 -14   2   1      434.72      466.14     19.13 o
 -12   2   1    19299.75    19919.21    224.82 o
 -10   2   1     3423.37     3320.94     55.17 o
  -8   2   1    29492.27    29792.71    344.80 o
  -6   2   1    49900.26    48695.21    609.36 o
  -4   2   1     1386.16     1362.19     31.35 o
  -2   2   1   130238.83   133861.31   2376.95 o
   0   2   1    24372.63    24039.47    375.18 o
   2   2   1    46619.87    45710.22    699.08 o
   4   2   1    70811.95    70395.94   1047.53 o
   6   2   1        1.63       15.52     11.47 o
   8   2   1    39961.85    39576.02    626.51 o
  10   2   1     7966.85     7888.75    108.74 o
  12   2   1     4914.51     4926.75     57.65 o
  14   2   1     5988.74     6118.15     91.99 o
  16   2   1       89.35       80.26     16.05 o
  18   2   1     1814.19     1872.85     49.96 o
 -21   3   1       50.02       17.50     12.75 o
 -19   3   1      215.29      222.74     24.43 o
 -17   3   1     2236.03     2400.56     50.61 o
 -15   3   1      792.47      793.16     27.44 o
 -13   3   1    10625.93    11227.12    165.10 o
 -11   3   1     5785.28     5707.53     85.06 o
  -9   3   1     1473.66     1554.63     34.35 o
  -7   3   1    43442.33    44707.21    569.50 o
  -5   3   1    17295.25    18183.26    228.59 o
  -3   3   1    31923.92    31833.96    422.17 o
  -1   3   1    56010.40    56247.01    924.46 o
   1   3   1     2917.69     3293.63     78.31 o
   3   3   1    73490.47    76367.68   1343.17 o
   5   3   1    11645.95    11697.21    145.98 o
   7   3   1     5978.97     5645.54    100.29 o
   9   3   1    20202.77    20106.54    317.04 o
  11   3   1     4705.94     4867.63     92.07 o
  13   3   1     3768.82     3854.73     65.80 o
  15   3   1     2084.40     2038.73     72.71 o
  17   3   1      174.77      159.42     21.61 o
  19   3   1      170.17      119.76     61.27 o
 -20   4   1       96.68       19.14     11.97 o
 -18   4   1        4.47       23.55     12.32 o
 -16   4   1      146.67      180.80     20.27 o
 -14   4   1     1479.53     1428.62     39.85 o
 -12   4   1       52.85       86.37     18.51 o
 -10   4   1       94.74      107.02     16.57 o
  -8   4   1     1016.28      987.67     35.22 o
  -6   4   1     2099.69     3114.46     60.41 o
  -4   4   1     1794.06     2059.20     53.90 o
  -2   4   1      708.25      546.00     38.02 o
   0   4   1      899.72      901.56     42.90 o
   2   4   1     3229.14     4738.90     87.81 o
   4   4   1      259.82      114.23     19.45 o
   6   4   1      903.22      956.36     32.07 o
   8   4   1      428.12      536.77     31.61 o
  10   4   1      763.91      795.41     42.85 o
  12   4   1      806.78      884.93     51.25 o
  14   4   1        4.64       43.92     17.35 o
  16   4   1      349.93      307.72     30.66 o
  18   4   1       61.60       43.22     35.60 o
 -19   5   1        1.72        2.38      9.86 o
 -17   5   1      360.81      307.06     34.77 o
 -15   5   1     2118.66     1946.89     53.01 o
 -13   5   1       56.80       47.85     14.84 o
 -11   5   1     4790.44     4787.86     86.98 o
  -9   5   1      127.16      158.18     23.17 o
  -7   5   1     6595.24     6357.86    100.82 o
  -5   5   1     1279.05     1104.76     37.52 o
  -3   5   1     7360.04     7649.98    142.67 o
  -1   5   1    14322.24    14752.05    249.65 o
   1   5   1       56.12       53.15     18.29 o
   3   5   1     8699.59     8179.57    152.11 o
   5   5   1     2746.29     2815.45     69.17 o
   7   5   1     5870.67     5788.51    103.51 o
   9   5   1     2896.91     2945.70     74.25 o
  11   5   1     2672.22     2555.01     63.20 o
  13   5   1     2022.81     1978.88     62.95 o
  15   5   1       94.29       93.02     24.28 o
  17   5   1      413.01      369.18     58.68 o
 -18   6   1      767.49      772.91     51.49 o
 -16   6   1     1910.13     2007.22     71.26 o
 -14   6   1      416.31      440.86     29.85 o
 -12   6   1     7073.06     7150.48    128.44 o
 -10   6   1     1839.73     1724.39     53.87 o
  -8   6   1     9833.07     9988.41    165.37 o
  -6   6   1    19824.80    19433.96    301.50 o
  -4   6   1     1540.02     1725.71     61.27 o
  -2   6   1    35169.64    35151.50    624.48 o
   0   6   1    10356.17    10369.07    187.84 o
   2   6   1    14932.20    14413.86    249.10 o
   4   6   1    25292.18    25002.54    442.31 o
   6   6   1      136.05       99.52     20.91 o
   8   6   1    13797.09    13570.54    236.77 o
  10   6   1     3688.49     3899.12    104.02 o
  12   6   1     2471.15     2462.87     75.86 o
  14   6   1     3698.82     3724.55    107.64 o
  16   6   1        0.96       -3.61     13.41 o
 -17   7   1      868.44     1035.02    105.31 o
 -15   7   1        1.25        5.33     12.92 o
 -13   7   1     3556.06     3833.60     95.26 o
 -11   7   1     3503.16     3601.64     95.23 o
  -9   7   1     1306.77     1570.21     65.27 o
  -7   7   1    12854.11    13095.54    225.11 o
  -5   7   1     2932.05     2806.82     75.52 o
  -3   7   1     9056.09     9223.97    202.48 o
  -1   7   1    15719.08    15569.80    302.87 o
   1   7   1      382.06      368.56     42.19 o
   3   7   1    17249.64    17108.03    334.20 o
   5   7   1     6201.52     6518.36    137.20 o
   7   7   1     2944.07     2667.29     96.74 o
   9   7   1     8936.94     9175.48    176.02 o
  11   7   1      486.32      599.81     47.98 o
  13   7   1     1773.89     1948.98     84.21 o
  15   7   1     1050.43     1161.95     69.05 o
 -16   8   1       20.62       12.98     17.36 o
 -14   8   1      552.65      677.15     65.57 o
 -12   8   1      243.92      301.65     34.85 o
 -10   8   1      180.89      171.99     27.92 o
  -8   8   1     1055.74     1277.04     74.47 o
  -6   8   1      508.28      534.01     45.14 o
  -4   8   1      227.28      222.16     42.33 o
  -2   8   1     1905.69     1973.50     89.83 o
   0   8   1      561.59      601.58     58.89 o
   2   8   1      378.55      348.34     44.67 o
   4   8   1     1459.97     1442.29     80.70 o
   6   8   1      490.43      508.19     51.94 o
   8   8   1      180.22      178.01     34.11 o
  10   8   1     1096.14     1312.08     63.53 o
  12   8   1      181.62      142.19     32.25 o
  14   8   1      259.47      173.69     74.79 o
 -15   9   1      189.36      183.48     39.78 o
 -13   9   1      155.85       35.29     19.03 o
 -11   9   1      921.62      925.72     62.63 o
  -9   9   1       41.38       36.24     22.75 o
  -7   9   1     1415.67     1393.36     64.25 o
  -5   9   1     1344.16     1311.20     76.54 o
  -3   9   1      916.17     1072.43     78.35 o
  -1   9   1     2367.03     2574.80    111.46 o
   1   9   1      418.70      355.49     49.62 o
   3   9   1     2574.57     2705.01    112.19 o
   5   9   1       82.36      115.10     39.92 o
   7   9   1     1229.73     1203.60     62.56 o
   9   9   1      775.64      812.89     59.20 o
  11   9   1      162.56      112.96     32.31 o
  13   9   1      529.27      397.46    106.20 o
 -12  10   1     1574.93     1680.90    110.47 o
 -10  10   1      607.48      452.76    102.96 o
  -8  10   1     1869.40     2047.65     80.91 o
  -6  10   1     4159.84     4335.47    142.35 o
  -4  10   1      132.03      108.91     37.51 o
  -2  10   1     5638.32     6026.39    169.01 o
   0  10   1     1482.02     1560.95     81.09 o
   2  10   1     3113.26     3230.65    133.85 o
   4  10   1     4865.63     5142.68    157.25 o
   6  10   1      109.68       68.78     31.77 o
   8  10   1     3090.40     2936.86    116.03 o
  10  10   1      679.10      800.60    122.15 o
  -9  11   1      264.20      171.27     50.28 o
  -7  11   1     1772.01     1956.46     94.15 o
  -5  11   1       90.69       59.15     40.17 o
  -3  11   1     2063.46     2167.97    105.19 o
  -1  11   1     3068.52     3250.08    132.02 o
   1  11   1       16.68       43.18     38.77 o
   3  11   1     2069.44     2153.52    120.12 o
   5  11   1     1121.07     1303.31     82.97 o
   7  11   1      552.12      379.86     65.42 o
  -4  12   1        4.72       49.51     39.32 o
  -2  12   1      466.22      466.95     68.43 o
   0  12   1       70.21       80.40     48.27 o
   2  12   1      384.83      300.42     70.56 o
 -22   0   2       12.03       -0.75     26.80 o
 -20   0   2     2065.84     2059.89     58.07 o
 -18   0   2     2541.43     2777.62     51.90 o
 -16   0   2      375.19      358.37     16.75 o
 -14   0   2     9300.25     9537.60    146.10 o
 -12   0   2      343.81      197.61     13.35 o
 -10   0   2    16841.36    17303.80    275.11 o
  -8   0   2    42175.71    41708.02   1373.72 o
  -6   0   2      438.39      404.66     40.63 o
  -4   0   2   267839.34   285006.38   9864.89 o
   0   0   2    50427.21    54462.15   1537.48 o
   2   0   2    75519.83    68901.55   2280.92 o
   4   0   2     9130.48    10266.17    343.02 o
   6   0   2    23219.93    21533.34    385.49 o
   8   0   2    21366.80    20784.01   1220.52 o
  10   0   2     3108.09     3254.48     78.36 o
  12   0   2    16128.18    15897.99    594.41 o
  14   0   2     1944.13     1713.52     51.24 o
  16   0   2     2309.94     2374.59    120.57 o
 -23   1   2       37.21       -2.88     13.36 o
 -21   1   2       30.04       14.42     25.63 o
 -19   1   2      340.78      412.96     18.34 o
 -17   1   2      255.78      307.27     19.97 o
 -15   1   2     1527.39     1745.11     34.64 o
 -13   1   2     8113.75     8791.10    107.20 o
 -11   1   2      309.45      402.83     11.66 o
  -9   1   2    23471.02    23597.39    322.15 o
  -7   1   2     6177.54     6077.58     76.32 o
  -5   1   2     7018.93     6159.27     70.84 o
  -3   1   2     5167.46     3294.48     35.99 o
  -1   1   2     1167.99     1172.60     22.49 o
   1   1   2    47066.68    47022.00    717.91 o
   3   1   2    19598.95    18161.82    279.33 o
   5   1   2    15824.71    16626.92    388.73 o
   7   1   2    22505.44    22155.40    799.43 o
   9   1   2      586.90      527.80     24.83 o
  11   1   2     4804.46     4858.04    128.78 o
  13   1   2     1354.44     1461.80     49.92 o
  15   1   2      296.49      305.60     29.06 o
  17   1   2      770.05      955.19     53.38 o
  19   1   2      128.72       51.91     25.42 o
 -22   2   2        9.97        4.30     16.07 o
 -20   2   2       24.84       23.86     10.81 o
 -18   2   2       19.64       19.75     10.01 o
 -16   2   2       20.43       20.57      6.55 o
 -14   2   2      194.30      279.72     26.45 o
 -12   2   2       37.25       43.83      7.63 o
 -10   2   2      483.59      528.81     22.92 o
  -8   2   2        0.82       56.23      9.92 o
  -6   2   2       96.56      113.24     10.68 o
  -4   2   2      567.16      552.06     19.24 o
  -2   2   2       14.38       13.02     10.63 o
   0   2   2      196.68      204.80     18.39 o
   2   2   2      166.18      150.61     18.22 o
   4   2   2      657.29      659.19     52.33 o
   6   2   2      178.36      220.43     15.92 o
   8   2   2      442.46      484.37     26.33 o
  10   2   2       65.07       75.00     12.17 o
  12   2   2        1.65       41.00     16.72 o
  14   2   2      193.75      179.29     18.26 o
  16   2   2        1.94       20.45     16.34 o
  18   2   2       12.77       17.09     27.12 o
 -21   3   2        0.07       18.84     19.26 o
 -19   3   2      201.81      167.32     46.42 o
 -17   3   2      310.48      320.96     17.28 o
 -15   3   2      628.96      574.94     21.14 o
 -13   3   2     5064.06     5081.93     75.01 o
 -11   3   2        5.40       16.37      6.80 o
  -9   3   2    10761.04    10763.44    133.38 o
  -7   3   2     6361.00     6222.34     77.47 o
  -5   3   2     4327.55     4113.37     62.83 o
  -3   3   2    18735.92    18425.55    232.17 o
  -1   3   2       34.46       62.75     13.24 o
   1   3   2    23335.62    23194.27    326.19 o
   3   3   2    10306.75    10341.63    162.71 o
   5   3   2     6742.72     6517.68    100.15 o
   7   3   2    13489.23    13156.91    189.46 o
   9   3   2        4.48        6.86     10.82 o
  11   3   2     3090.50     2982.32     83.58 o
  13   3   2      787.60      789.00     37.89 o
  15   3   2      417.87      472.61     38.57 o
  17   3   2      719.15      570.60     71.12 o
 -20   4   2      283.52       62.81     45.93 o
 -18   4   2     1470.55     1484.22     48.71 o
 -16   4   2       17.58       12.28      8.26 o
 -14   4   2     7015.41     7175.41    128.58 o
 -12   4   2     3216.50     3195.77     51.70 o
 -10   4   2     8094.07     8193.65    104.08 o
  -8   4   2    25071.96    25006.77    350.39 o
  -6   4   2        0.09       18.45      9.87 o
  -4   4   2    43855.88    43180.30    632.39 o
  -2   4   2    21104.88    20616.49    319.02 o
   0   4   2    16033.14    15634.07    245.06 o
   2   4   2    48667.31    46902.22    794.14 o
   4   4   2      746.30      717.71     39.24 o
   6   4   2    26733.94    26417.15    444.90 o
   8   4   2    11713.56    11067.68    432.42 o
  10   4   2     3031.85     2971.32     73.05 o
  12   4   2     7499.69     7570.51    169.32 o
  14   4   2      188.93      148.14     16.06 o
  16   4   2     1281.90     1359.88     69.86 o
  18   4   2      720.61      734.92    118.84 o
 -21   5   2       71.33       20.47     16.13 o
 -19   5   2     1136.42     1144.03     63.71 o
 -17   5   2       31.33       41.79     16.26 o
 -15   5   2     2000.55     2227.81     67.28 o
 -13   5   2     2628.15     2816.08     60.24 o
 -11   5   2      237.51      312.56     21.95 o
  -9   5   2    13708.26    14220.04    209.93 o
  -7   5   2     5515.73     5442.40     94.16 o
  -5   5   2    12540.72    12569.87    193.45 o
  -3   5   2    31906.21    31514.84    454.75 o
  -1   5   2      540.80      549.61     32.22 o
   1   5   2    26918.26    26115.41    435.42 o
   3   5   2    13037.65    12735.89    211.88 o
   5   5   2     2616.06     2403.73     64.26 o
   7   5   2    12449.96    12640.87    201.64 o
   9   5   2     1764.64     1779.06     89.58 o
  11   5   2     3811.21     3758.14     93.80 o
  13   5   2     3743.56     3582.71    170.75 o
  15   5   2       44.27       37.80     18.76 o
  17   5   2      714.28      479.99     87.13 o
 -20   6   2      114.61       42.98     42.43 o
 -18   6   2       10.40       -4.82     14.48 o
 -16   6   2      157.11      155.55     36.02 o
 -14   6   2      285.79      388.46     27.96 o
 -12   6   2      140.58       94.10     22.06 o
 -10   6   2     1127.07     1291.36     43.55 o
  -8   6   2      250.65      308.15     27.52 o
  -6   6   2       88.63       99.89     23.22 o
  -4   6   2     2278.98     2228.76     62.07 o
  -2   6   2      880.55      837.47     49.79 o
   0   6   2      194.67      170.27     38.63 o
   2   6   2     1304.54     1242.71     63.57 o
   4   6   2     1188.90     1256.58     64.05 o
   6   6   2      155.21      159.56     25.31 o
   8   6   2     1177.92     1255.41     54.09 o
  10   6   2      229.85      182.71     37.81 o
  12   6   2      121.02      184.05     33.93 o
  14   6   2      696.02      749.05     49.76 o
  16   6   2        3.20       16.62     20.35 o
 -19   7   2      366.60      218.44     66.26 o
 -17   7   2      263.16      158.43     41.46 o
 -15   7   2       74.90       56.57     21.73 o
 -13   7   2      615.14      652.13     40.41 o
 -11   7   2        2.45       -3.33     12.76 o
  -9   7   2     2135.92     2067.13     60.65 o
  -7   7   2     2388.11     2461.46     65.59 o
  -5   7   2     3154.97     3340.88    104.60 o
  -3   7   2    14361.53    15004.69    294.70 o
  -1   7   2       31.93       26.69     22.68 o
   1   7   2     5793.19     6041.60    140.97 o
   3   7   2     1595.54     1622.12     78.91 o
   5   7   2      879.19      989.47     65.14 o
   7   7   2     1940.85     2127.95     71.54 o
   9   7   2       89.24       66.40     21.61 o
  11   7   2     1901.11     1788.43     79.14 o
  13   7   2      569.87      412.44     56.68 o
  15   7   2      238.75       89.19     50.30 o
 -16   8   2        2.59        2.52     12.32 o
 -14   8   2     2219.93     2250.56     78.60 o
 -12   8   2     2630.05     2414.53     90.57 o
 -10   8   2     1446.92     1584.65     57.64 o
  -8   8   2     6891.55     7119.49    133.95 o
  -6   8   2       18.91       18.32     25.55 o
  -4   8   2     3520.83     3542.09     98.42 o
  -2   8   2     1844.07     1756.52     84.23 o
   0   8   2     3602.40     3467.98    121.05 o
   2   8   2    12618.35    12758.35    281.00 o
   4   8   2       38.23        3.85     16.95 o
   6   8   2    10591.98    10134.88    227.18 o
   8   8   2     2661.33     2853.36     81.66 o
  10   8   2      983.54      891.45     69.66 o
  12   8   2     1418.53     1465.85     94.90 o
  14   8   2       14.68       18.57     22.06 o
 -15   9   2      845.42      960.62     58.22 o
 -13   9   2      843.99      929.61     97.29 o
 -11   9   2      438.68      320.69     50.00 o
  -9   9   2     3719.59     3996.80    103.36 o
  -7   9   2     1499.48     1460.95     96.98 o
  -5   9   2     3541.48     3781.59    111.62 o
  -3   9   2    11003.07    11049.96    230.03 o
  -1   9   2       57.56       54.61     28.53 o
   1   9   2     6291.12     6284.40    181.91 o
   3   9   2     4265.49     4657.42    155.18 o
   5   9   2      240.29      232.24     49.93 o
   7   9   2     4490.44     4739.29    133.69 o
   9   9   2      585.37      601.78     56.14 o
  11   9   2     1375.43     1360.83     91.03 o
 -12  10   2       21.19       16.31     17.59 o
 -10  10   2      417.31      481.04     61.59 o
  -8  10   2      227.49      176.78     48.45 o
  -6  10   2      186.75      131.11     32.74 o
  -4  10   2      801.62      971.71     61.61 o
  -2  10   2      458.55      519.46     64.29 o
   0  10   2       34.76       60.36     45.76 o
   2  10   2      833.69      941.27     77.24 o
   4  10   2      301.42      367.85     63.18 o
   6  10   2       85.45       57.58     30.92 o
   8  10   2      615.90      874.67     74.96 o
  -9  11   2      168.27       56.93     32.71 o
  -7  11   2      261.62      197.59     52.88 o
  -5  11   2      150.33      112.48     37.74 o
  -3  11   2      743.74      728.43     70.23 o
  -1  11   2        3.69       24.15     33.13 o
   1  11   2      534.03      519.99     66.57 o
   3  11   2       46.23       51.14     37.35 o
   5  11   2      411.43      391.30     70.70 o
  -2  12   2      785.57      872.38     78.03 o
 -23   1   3        0.17       -3.86     28.82 o
 -21   1   3      244.67      180.83    143.50 o
 -19   1   3      421.30      431.18     48.45 o
 -17   1   3      158.99      132.17     12.45 o
 -15   1   3     2370.09     2420.76     86.19 o
 -13   1   3      202.98      239.24     19.57 o
 -11   1   3     7319.25     7377.76    146.23 o
  -9   1   3     4793.17     4868.44     59.70 o
  -7   1   3     5582.86     5798.91     74.90 o
  -5   1   3    19003.88    18418.55    208.79 o
  -3   1   3     3644.37     3861.44     52.78 o
  -1   1   3    18940.38    18638.19    216.84 o
   3   1   3     3941.24     3921.49    110.67 o
   5   1   3    16373.60    16416.09    387.10 o
   7   1   3      619.96      556.68     40.61 o
   9   1   3     6067.24     5838.37    343.06 o
  11   1   3     3589.84     3313.08    196.76 o
  13   1   3      129.86      157.69     39.18 o
  15   1   3      966.61     1262.40     79.02 o
  17   1   3      181.82      118.82     39.29 o
 -22   2   3      145.28      125.62     97.34 o
 -20   2   3      601.08      758.72     77.38 o
 -18   2   3       79.28       85.74     30.78 o
 -16   2   3     3453.05     3178.25    229.39 o
 -14   2   3     3185.37     3406.91     60.79 o
 -12   2   3     4160.71     4358.28     66.58 o
 -10   2   3    19219.43    18984.35    259.73 o
  -8   2   3     1219.25     1280.22     24.29 o
  -6   2   3    37972.91    38291.62    451.43 o
  -4   2   3    31991.63    31600.01    383.47 o
  -2   2   3    10913.79    10441.47    204.28 o
   0   2   3    55813.77    53176.65    874.86 o
   2   2   3     5838.53     5728.10     91.62 o
   4   2   3    28964.23    28911.49    430.96 o
   6   2   3    21646.93    21191.20    311.67 o
   8   2   3     2050.29     2144.21     42.20 o
  10   2   3    10883.95    10739.72    171.13 o
  12   2   3     1352.32     1214.60     80.36 o
  14   2   3     2081.15     2360.76     96.86 o
  16   2   3     1871.47     1961.39    108.69 o
 -21   3   3      537.03      421.04    267.22 o
 -19   3   3       37.90        7.65      9.36 o
 -17   3   3     3523.36     3618.87    143.98 o
 -15   3   3     2337.63     2271.56     94.31 o
 -13   3   3        0.54        8.04      6.31 o
 -11   3   3    10044.74    10721.62    123.03 o
  -9   3   3    13862.16    14818.52    172.72 o
  -7   3   3     4370.12     4314.14     57.88 o
  -5   3   3    30303.45    29900.12    366.59 o
  -3   3   3     1074.76      979.59     34.53 o
  -1   3   3    39596.60    40601.15    584.81 o
   1   3   3    21673.63    21496.59    293.26 o
   3   3   3     1619.88     1615.74     57.84 o
   5   3   3    18527.40    18102.79    282.42 o
   7   3   3    10302.98    10198.30    172.83 o
   9   3   3     1809.13     1812.52     57.77 o
  11   3   3     5780.09     5680.25    223.47 o
  13   3   3       27.72       33.43     14.26 o
  15   3   3      662.26      861.02     68.46 o
  17   3   3      129.74      108.38     46.76 o
 -22   4   3        5.75       21.91     30.97 o
 -20   4   3        0.50        0.27     10.16 o
 -18   4   3     1096.98      828.73     60.99 o
 -16   4   3      142.52       61.41     22.46 o
 -14   4   3        9.99       28.77     12.86 o
 -12   4   3      554.86      608.79     25.62 o
 -10   4   3      392.03      493.39     21.91 o
  -8   4   3     1597.02     1818.62     32.52 o
  -6   4   3      378.33      353.13     21.45 o
  -4   4   3      259.94      218.03     19.93 o
  -2   4   3     1255.28     1687.92     43.56 o
   0   4   3       81.72      347.31     22.51 o
   2   4   3     1156.21     1093.47     48.34 o
   4   4   3      258.72      254.62     29.55 o
   6   4   3       46.27       70.17     16.36 o
   8   4   3     1475.50     1496.70     50.10 o
  10   4   3       34.60       88.60     22.00 o
  12   4   3      382.22      350.00     52.04 o
  14   4   3       12.90        5.88     13.09 o
  16   4   3      544.29      403.39    241.37 o
 -21   5   3       14.90       16.84     24.40 o
 -19   5   3      563.20      454.07     89.68 o
 -17   5   3      354.36      269.31     86.53 o
 -15   5   3     1152.21     1043.83     44.65 o
 -13   5   3      153.99      126.26     18.25 o
 -11   5   3     1824.71     1780.49     45.47 o
  -9   5   3     1138.38     1052.90     36.85 o
  -7   5   3     1067.85     1111.47     35.09 o
  -5   5   3     8649.35     8772.17    140.80 o
  -3   5   3      629.20      652.76     34.85 o
  -1   5   3     4100.19     3882.87     69.66 o
   1   5   3     4874.74     4781.57     94.63 o
   3   5   3     1782.28     1733.39     56.88 o
   5   5   3     6578.20     6646.93    152.30 o
   7   5   3      768.25      732.28     50.08 o
   9   5   3     3922.71     3754.14    118.54 o
  11   5   3      523.25      443.82     56.62 o
  13   5   3      239.24      136.51     37.93 o
  15   5   3     1262.38     1320.05    158.70 o
 -20   6   3      555.86      580.47     51.72 o
 -18   6   3        0.20       -1.20     18.90 o
 -16   6   3     1567.82     1474.39     90.53 o
 -14   6   3     1368.21     1366.95     51.58 o
 -12   6   3     1152.83     1145.78     51.10 o
 -10   6   3     9115.96     9143.08    168.46 o
  -8   6   3      188.32      172.45     29.10 o
  -6   6   3    13747.48    13553.93    228.20 o
  -4   6   3    12293.74    11702.12    205.89 o
  -2   6   3     2732.50     2646.58     67.08 o
   0   6   3    23177.14    22672.76    395.80 o
   2   6   3     1264.45     1205.83     58.41 o
   4   6   3    10506.38    10311.97    204.55 o
   6   6   3     8319.51     8568.30    180.63 o
   8   6   3      724.96      625.79     42.30 o
  10   6   3     6745.75     6613.10    394.66 o
  12   6   3      429.01      323.85     58.12 o
  14   6   3      812.31      913.60     94.54 o
 -19   7   3       25.26        5.55     23.45 o
 -17   7   3      638.82      395.73    164.73 o
 -15   7   3     1538.65     1661.63     70.36 o
 -13   7   3       16.80       40.27     19.76 o
 -11   7   3     4043.79     4375.44    101.64 o
  -9   7   3     2968.76     2934.81     76.88 o
  -7   7   3     1578.87     1688.68     61.64 o
  -5   7   3    10042.70    10111.68    176.58 o
  -3   7   3      309.40      300.78     35.56 o
  -1   7   3     9461.60     9216.76    190.53 o
   1   7   3     8817.01     8782.85    184.55 o
   3   7   3      485.58      353.46     43.63 o
   5   7   3     9712.95     9531.41    226.12 o
   7   7   3     2235.86     2240.51    147.99 o
   9   7   3     1359.04     1177.67    161.87 o
  11   7   3     2440.61     2410.34    176.25 o
  13   7   3        0.33      -10.25     21.35 o
 -16   8   3      124.49       76.06     35.31 o
 -14   8   3       25.81       27.93     19.60 o
 -12   8   3      378.23      463.25     38.44 o
 -10   8   3      311.84      346.13     34.92 o
  -8   8   3       23.39       28.26     21.32 o
  -6   8   3      922.29     1041.23     51.68 o
  -4   8   3      571.55      611.07     53.21 o
  -2   8   3      115.67       63.53     24.28 o
   0   8   3     1007.82     1012.91     58.62 o
   2   8   3      547.95      644.58     51.67 o
   4   8   3       30.38       25.16     26.04 o
   6   8   3      991.59     1077.50     73.09 o
   8   8   3      450.65      462.26     67.07 o
  10   8   3      140.48      118.69     33.38 o
  12   8   3      617.34      528.88     82.81 o
 -15   9   3      273.18      138.06     39.77 o
 -13   9   3      109.84       70.76     19.91 o
 -11   9   3      263.73      172.25     34.57 o
  -9   9   3     1013.82      942.89     63.43 o
  -7   9   3       22.06       24.91     21.50 o
  -5   9   3     1737.39     1796.02     69.11 o
  -3   9   3        5.58       11.29     20.98 o
  -1   9   3     1750.28     1567.15    164.68 o
   1   9   3      515.04      586.08     77.09 o
   3   9   3      538.03      548.76     66.43 o
   5   9   3     1255.02     1332.04     94.47 o
   7   9   3        2.10       13.26     26.79 o
   9   9   3      758.17      682.39     58.54 o
 -12  10   3      206.51      125.49     37.12 o
 -10  10   3     2096.97     2186.66    100.21 o
  -8  10   3      107.97       58.25     33.53 o
  -6  10   3     2246.33     2393.56     89.10 o
  -4  10   3     2056.55     2157.22     93.82 o
  -2  10   3      650.86      689.41     53.52 o
   0  10   3     4710.66     5071.52    160.52 o
   2  10   3      164.57      230.08     46.52 o
   4  10   3     2510.97     2470.52    131.59 o
   6  10   3     1577.58     1685.91     83.16 o
  -9  11   3      158.48      115.58     39.31 o
  -7  11   3      610.82      593.75     76.97 o
  -5  11   3     1997.00     2139.88    110.37 o
  -3  11   3      250.33      188.11     45.13 o
  -1  11   3      922.88     1018.46     71.18 o
   1  11   3     1444.68     1570.21    129.98 o
   3  11   3       83.78       38.65     38.68 o
 -22   0   4      756.20      987.81    115.81 o
 -20   0   4        0.97       28.53     68.06 o
 -18   0   4     1554.05     1697.16    128.04 o
 -16   0   4      352.94      418.41    123.95 o
 -14   0   4     2646.24     2902.15    148.57 o
 -12   0   4     9630.85     9788.51    323.96 o
 -10   0   4     3590.67     3924.48    218.31 o
  -8   0   4    40461.28    45153.70    795.44 o
  -6   0   4    70962.23    77927.35   2003.43 o
  -4   0   4     4392.05     4474.68     80.91 o
  -2   0   4    40195.38    39535.77    847.28 o
   0   0   4    12445.55    12321.57    278.62 o
   2   0   4     6652.03     5941.89    195.90 o
   4   0   4    24126.43    24226.08    892.66 o
   6   0   4       32.70       92.90     44.50 o
   8   0   4    15716.75    16632.70    734.21 o
  10   0   4     5943.32     5737.69    255.06 o
  12   0   4     1413.40     1717.49    128.21 o
  14   0   4     2434.91     2624.76    154.61 o
  16   0   4       14.39       37.98     41.02 o
 -23   1   4        1.26        3.52     24.47 o
 -21   1   4       75.74      103.33     48.73 o
 -19   1   4       62.42      105.70     45.85 o
 -17   1   4     1371.34     1820.13    111.57 o
 -15   1   4     1042.15     1216.68     88.04 o
 -13   1   4     3045.20     3338.99    170.26 o
 -11   1   4     4341.76     4439.96    284.55 o
  -9   1   4     1152.69     1062.07     16.47 o
  -7   1   4     2172.09     1689.37     37.32 o
  -5   1   4     1210.53     1064.34     26.94 o
  -3   1   4     9991.66     9688.69    123.35 o
  -1   1   4    20450.57    19688.82    235.76 o
   1   1   4     2712.63     2834.61    200.47 o
   3   1   4    19966.21    20702.49    636.86 o
   5   1   4     3029.33     2876.27     90.05 o
   7   1   4     2989.84     3190.59    176.40 o
   9   1   4     3468.12     3589.65    120.03 o
  11   1   4       62.56       86.17     29.24 o
  13   1   4     1100.93     1188.20    113.02 o
  15   1   4      563.12      618.82     62.21 o
 -22   2   4        5.97       -1.91     21.79 o
 -20   2   4        1.95       10.64     31.49 o
 -18   2   4       38.14       60.01     57.25 o
 -16   2   4        1.17       10.01     12.17 o
 -14   2   4      212.69      196.34     16.45 o
 -12   2   4        4.06       34.52     10.06 o
 -10   2   4        9.72       16.67      6.12 o
  -8   2   4       62.97       72.86      9.58 o
  -6   2   4      174.28      215.30     14.12 o
  -4   2   4      165.04      161.95     16.53 o
  -2   2   4       41.39       33.88      8.75 o
   0   2   4      345.66      348.06     22.52 o
   2   2   4        1.87       15.83     10.27 o
   6   2   4       91.81      101.77     27.07 o
   8   2   4        5.32       20.02     21.72 o
  10   2   4      171.25      180.20     39.60 o
  12   2   4       12.48       18.42     38.64 o
  14   2   4       33.21       54.54     32.25 o
 -21   3   4       38.76       41.44     39.82 o
 -19   3   4        6.34        9.19     24.51 o
 -17   3   4      990.63      887.99     76.50 o
 -15   3   4      264.58      292.95     22.29 o
 -13   3   4     1698.88     1632.67     43.11 o
 -11   3   4     2865.09     2993.48     39.89 o
  -9   3   4      113.76      101.20     10.78 o
  -7   3   4     6543.59     6569.71     80.96 o
  -5   3   4      864.09      847.98     32.01 o
  -3   3   4     7225.45     7266.67     92.37 o
  -1   3   4     9862.19     9914.49    143.17 o
   1   3   4      722.80      757.75     36.60 o
   3   3   4    11780.13    11560.80    184.36 o
   5   3   4     1106.50     1020.03     81.88 o
   7   3   4     2358.28     2020.69    155.29 o
   9   3   4     1838.23     2081.29    115.47 o
  11   3   4       94.54      145.11     46.16 o
  13   3   4     1296.09     1412.06     92.02 o
  15   3   4       55.60       31.29     37.00 o
 -22   4   4      216.40      201.25     65.43 o
 -20   4   4       66.60      111.35     40.39 o
 -18   4   4      893.77      745.34     91.24 o
 -16   4   4     1428.82     1362.99    100.59 o
 -14   4   4      563.87      455.73     28.62 o
 -12   4   4     6809.46     7063.91     89.13 o
 -10   4   4     1077.23     1103.09     25.24 o
  -8   4   4     9438.29     9624.58    126.67 o
  -6   4   4    14343.25    14171.15    182.51 o
  -4   4   4     1302.31     1271.14     36.09 o
  -2   4   4    25658.59    24983.54    359.52 o
   0   4   4     5160.84     4930.78     99.80 o
   2   4   4    11504.19    11280.84    184.12 o
   4   4   4    16278.55    16349.66    280.55 o
   6   4   4      254.35      162.06     40.86 o
   8   4   4     8938.07     8462.92    515.78 o
  10   4   4     1439.16     1164.16    137.77 o
  12   4   4     1074.01     1271.79     85.55 o
  14   4   4     1660.00     1862.87    108.12 o
 -21   5   4       63.47      113.11     39.61 o
 -19   5   4      289.35      281.52     46.84 o
 -17   5   4      557.38      607.77     85.76 o
 -15   5   4       17.21        3.18      7.41 o
 -13   5   4     2361.68     2551.25     78.50 o
 -11   5   4     3366.33     3491.62     71.87 o
  -9   5   4     1440.56     1464.60     41.41 o
  -7   5   4    12560.54    12639.02    190.42 o
  -5   5   4     2598.44     2597.10     59.75 o
  -3   5   4     8145.23     7978.58    126.41 o
  -1   5   4    12218.53    11838.62    171.80 o
   1   5   4      116.54      103.81     18.68 o
   3   5   4     8808.94     8434.13    170.92 o
   7   5   4     1591.31     1514.95    102.72 o
   9   5   4     5630.54     5267.00    299.23 o
  11   5   4      102.70       88.50     38.87 o
  13   5   4     1025.48     1287.38     88.78 o
 -20   6   4       19.10       39.02     39.23 o
 -18   6   4       68.20       28.31     19.00 o
 -16   6   4        3.86        5.59     12.92 o
 -14   6   4      391.12      413.20     22.21 o
 -12   6   4      122.78      134.07     17.29 o
 -10   6   4        6.79       10.95     12.07 o
  -8   6   4      632.77      667.30     35.99 o
  -6   6   4      746.19      773.53     46.55 o
  -4   6   4       46.45       56.43     20.99 o
  -2   6   4      524.18      422.24     38.69 o
   0   6   4      772.74      776.48     39.99 o
   2   6   4        0.29       16.40     16.94 o
   4   6   4      861.22      797.31     55.92 o
   6   6   4      349.22      332.69     43.15 o
   8   6   4       19.90       17.90     14.61 o
  10   6   4      678.28      587.05     82.64 o
  12   6   4      111.08       70.94     50.97 o
 -19   7   4        0.52        3.33     21.80 o
 -17   7   4       99.22       26.56     31.02 o
 -15   7   4        1.02       -0.99     11.01 o
 -13   7   4      361.85      286.55     37.46 o
 -11   7   4     1081.83      982.71     44.67 o
  -9   7   4      131.26      113.06     29.70 o
  -7   7   4     6908.00     6889.43    181.81 o
  -5   7   4     1276.21     1311.77     69.67 o
  -3   7   4     2140.86     2250.83     73.23 o
  -1   7   4     1918.07     1946.27     65.04 o
   1   7   4       50.78       74.42     24.10 o
   3   7   4     1608.22     1825.48    104.94 o
   5   7   4       60.88       99.94     38.47 o
   7   7   4     1432.09     1264.86    143.66 o
   9   7   4     1100.36      955.55    142.78 o
  11   7   4       48.43       22.13     42.06 o
 -16   8   4     1118.02      992.78     99.72 o
 -14   8   4        1.44       -2.93     16.18 o
 -12   8   4     2079.98     2145.38     79.85 o
 -10   8   4      307.87      245.26     34.66 o
  -8   8   4      581.26      671.81     54.19 o
  -6   8   4      802.26      832.61     57.93 o
  -4   8   4      373.47      346.91     41.34 o
  -2   8   4     7098.43     7198.22    150.34 o
   0   8   4      750.15      873.48     54.84 o
   2   8   4     5927.12     5522.21    143.29 o
   4   8   4     4579.50     4807.82    163.67 o
   6   8   4      163.38      109.12     26.98 o
   8   8   4     2031.84     1887.19    237.54 o
  10   8   4       82.25       47.65     24.48 o
 -15   9   4       35.81        4.07     12.07 o
 -13   9   4      933.95     1073.82     62.10 o
 -11   9   4      898.64      110.52    202.90 o
  -9   9   4      373.60      294.04     41.18 o
  -7   9   4     5261.66     5219.91    129.59 o
  -5   9   4      798.89      883.82     56.51 o
  -3   9   4     2294.96     2186.27     97.22 o
  -1   9   4     3426.71     3561.67    128.13 o
   1   9   4       38.03       34.57     25.40 o
   3   9   4     2802.46     2741.77    231.60 o
   5   9   4     1435.43     1529.96    114.68 o
   7   9   4      597.22      502.52     47.83 o
 -12  10   4      114.04      135.88     32.58 o
 -10  10   4       31.78       13.74     21.01 o
  -8  10   4      332.81      266.61     48.68 o
  -6  10   4      237.36      268.74     43.94 o
  -4  10   4        0.34        4.75     18.57 o
  -2  10   4      364.59      323.70     43.33 o
   0  10   4      257.34      258.21     60.25 o
   2  10   4       12.22      -20.12     26.86 o
   4  10   4      381.57      323.40     58.37 o
  -7  11   4      332.46      162.02     42.38 o
  -5  11   4      100.93       46.26     26.23 o
  -3  11   4      158.63       92.43     41.74 o
  -1  11   4      141.44      106.39     35.44 o
 -23   1   5       85.92       98.95     47.78 o
 -21   1   5        1.15        7.17     26.94 o
 -19   1   5      231.25      321.91     73.03 o
 -17   1   5      208.06      337.03     65.53 o
 -15   1   5      659.58      705.22     64.66 o
 -13   1   5     1653.86     1947.25     89.24 o
 -11   1   5      338.80      316.69     17.70 o
  -9   1   5     4431.45     4582.72     54.57 o
  -7   1   5     2611.51     2797.34     46.55 o
  -5   1   5     2393.01     2286.57     47.93 o
  -3   1   5     9989.73    10175.26    144.06 o
  -1   1   5       41.67       67.07     10.01 o
   1   1   5     8432.71     8379.80    136.93 o
   3   1   5     2105.09     2054.70     72.41 o
   5   1   5     2346.08     2497.57    124.80 o
   7   1   5     4611.39     4848.90    151.94 o
   9   1   5       24.83       29.93     25.79 o
  11   1   5     1035.52     1326.14    134.10 o
  13   1   5      442.42      458.57     51.02 o
 -22   2   5       87.02       94.54     45.81 o
 -20   2   5      153.12      204.23     89.98 o
 -18   2   5      843.88     1153.55    107.49 o
 -16   2   5      167.93      119.89     39.69 o
 -14   2   5     3163.03     3455.25    179.64 o
 -12   2   5     1365.12     1543.06     46.27 o
 -10   2   5     4344.80     4456.99     70.29 o
  -8   2   5    12932.11    13702.22    184.42 o
  -6   2   5      268.06      294.44     20.21 o
  -4   2   5    17469.67    16813.84    221.83 o
  -2   2   5     7937.49     7619.23    108.72 o
   0   2   5     6565.59     6643.04    102.34 o
   2   2   5    18595.24    18182.85    326.36 o
   4   2   5        0.47       20.47     28.40 o
   6   2   5     8181.77     8061.65    419.24 o
   8   2   5     2954.78     2934.98    136.57 o
  10   2   5      765.97     1021.15     93.28 o
  12   2   5     2979.86     3279.20    130.96 o
 -21   3   5      992.18      979.82     92.25 o
 -19   3   5      666.92      772.64     98.56 o
 -17   3   5       40.87       25.62     10.71 o
 -15   3   5      977.19      890.68     59.71 o
 -13   3   5     4523.44     4845.71     98.29 o
 -11   3   5        4.70        0.92      7.99 o
  -9   3   5     7107.07     7309.34    104.71 o
  -7   3   5     2408.09     2458.64     47.45 o
  -5   3   5     7849.45     8165.89    124.37 o
  -3   3   5    14119.82    14254.86    218.00 o
  -1   3   5        0.76       -6.92     13.09 o
   1   3   5     7576.75     7555.82    159.34 o
   3   3   5     9043.91     8805.33    233.71 o
   5   3   5        8.78        7.02      8.02 o
   7   3   5     5650.94     6003.20    184.78 o
   9   3   5      188.02      146.14     50.51 o
  11   3   5      820.65     1047.26     99.89 o
  13   3   5      308.34      350.94     63.49 o
 -20   4   5      478.26      374.12     67.80 o
 -18   4   5        6.98       30.48     31.28 o
 -16   4   5       89.09       53.12     17.35 o
 -14   4   5       37.51       23.97     15.78 o
 -12   4   5      870.97      861.51     25.87 o
 -10   4   5      177.99      237.29     20.12 o
  -8   4   5       35.30       56.16     12.40 o
  -6   4   5      240.79      250.29     23.90 o
  -4   4   5      335.30      515.94     32.52 o
  -2   4   5      318.45      269.99     25.62 o
   0   4   5        9.60       11.58     13.89 o
   2   4   5       45.35       35.39     19.00 o
   4   4   5     1223.70     1036.26    126.85 o
   6   4   5      185.24      164.62     40.77 o
   8   4   5      140.85       98.40     55.09 o
  10   4   5      158.36      104.92     51.21 o
  12   4   5      392.41      471.93     64.84 o
 -19   5   5       24.13       33.62     35.75 o
 -17   5   5      157.85      124.62     37.14 o
 -15   5   5      184.46      111.46     24.60 o
 -13   5   5      222.54      178.52     14.66 o
 -11   5   5       43.00       19.99     10.12 o
  -9   5   5     1863.16     1954.12     55.46 o
  -7   5   5      908.28      996.59     47.30 o
  -5   5   5      538.08      515.11     27.40 o
  -3   5   5     2403.48     2415.40     70.68 o
  -1   5   5       10.62        4.14     10.26 o
   1   5   5     4197.63     4231.95    105.50 o
   3   5   5       10.59       13.02     17.17 o
   5   5   5     3053.55     2707.47    168.18 o
   7   5   5      930.58      869.56    132.72 o
   9   5   5       19.24       32.98     34.96 o
  11   5   5     1161.13     1269.85     94.41 o
 -18   6   5      315.54      222.20     87.88 o
 -16   6   5       13.44        6.41     22.68 o
 -14   6   5     1688.98     1561.14     63.25 o
 -12   6   5      570.20      604.48     31.70 o
 -10   6   5     2155.51     2146.53     56.82 o
  -8   6   5     5088.54     4950.92    101.94 o
  -6   6   5        0.22        9.14     12.33 o
  -4   6   5     8155.31     8250.70    177.78 o
  -2   6   5     2797.08     2793.56     89.23 o
   0   6   5     2833.63     2882.47     88.24 o
   2   6   5     6642.19     6572.38    156.37 o
   4   6   5       34.58       32.40     25.77 o
   6   6   5     4827.77     4524.98    355.05 o
   8   6   5     1522.65     1591.05     95.09 o
  10   6   5      447.53      515.09     68.46 o
 -17   7   5       30.96        4.04     17.70 o
 -15   7   5      558.98      566.18     88.17 o
 -13   7   5     1032.10     1013.36     51.23 o
 -11   7   5       20.96       27.77     15.87 o
  -9   7   5     2562.97     2660.69     73.31 o
  -7   7   5      692.05      751.81     56.76 o
  -5   7   5     2124.78     2147.25     66.80 o
  -3   7   5     4824.77     4756.81    113.00 o
  -1   7   5       55.33       69.19     33.09 o
   1   7   5     4503.35     4160.13    182.87 o
   3   7   5     2920.90     2927.40     96.04 o
   5   7   5      264.11      142.53     55.25 o
   7   7   5     2264.92     2476.22    137.47 o
   9   7   5      182.17      155.61     50.35 o
 -16   8   5       73.56       62.08     32.50 o
 -14   8   5       91.96       44.55     19.75 o
 -12   8   5        0.52        9.16     12.58 o
 -10   8   5      217.75      187.42     41.12 o
  -8   8   5      285.17      186.55     46.49 o
  -6   8   5        8.54       -7.69     15.37 o
  -4   8   5      374.47      347.47     42.03 o
  -2   8   5      278.37      279.88     40.07 o
   0   8   5        0.72        8.08     20.64 o
   2   8   5      391.39      412.53     54.14 o
   4   8   5      428.85      416.22     44.66 o
   6   8   5       12.62       10.71     18.97 o
 -13   9   5      272.40       76.74     33.37 o
 -11   9   5       51.59       19.29     16.24 o
  -9   9   5      443.78       -2.54     20.19 o
  -7   9   5      141.20       81.46     34.60 o
  -5   9   5      465.80      320.82     44.26 o
  -3   9   5      486.02      428.59     58.28 o
  -1   9   5       40.30       18.19     22.59 o
   1   9   5      739.35      786.07    100.23 o
   3   9   5      101.53       75.96     34.88 o
   5   9   5      386.01      323.96     40.21 o
 -10  10   5      335.80      102.73     55.59 o
  -8  10   5      939.62      872.58    221.25 o
  -6  10   5        1.87       -1.60     19.51 o
  -4  10   5     1843.22     1758.63    111.13 o
  -2  10   5      574.37      478.24     63.33 o
   0  10   5      774.14      735.31     60.83 o
 -22   0   6      160.99      111.87     75.63 o
 -20   0   6       58.73       81.74    106.06 o
 -18   0   6      440.63       12.58     41.97 o
 -16   0   6     1192.03     1388.84    128.73 o
 -14   0   6     1384.23     1612.94    123.74 o
 -12   0   6     2981.38     2915.49     75.75 o
 -10   0   6    21484.42    22910.79    400.49 o
  -8   0   6      288.14      424.97     30.99 o
  -6   0   6     9823.36    10039.31    177.48 o
  -4   0   6     6280.43     6309.77    149.04 o
  -2   0   6      189.37      187.28     37.43 o
   0   0   6     9736.34     9569.62    237.55 o
   2   0   6      976.86      930.96     65.62 o
   4   0   6     6376.57     7011.03    244.31 o
   6   0   6     6551.92     5889.14    464.74 o
   8   0   6       73.17      209.33     67.40 o
  10   0   6     2728.27     2977.13    190.50 o
 -21   1   6       80.65      156.27     55.93 o
 -19   1   6      414.43        7.88     69.64 o
 -17   1   6       41.83        1.61     21.66 o
 -15   1   6      985.31     1396.85    104.78 o
 -13   1   6       32.95        4.74      5.70 o
 -11   1   6      178.79      218.37     13.65 o
  -9   1   6      121.43      132.98     13.90 o
  -7   1   6      643.37      684.53     26.52 o
  -5   1   6     6956.29     6905.60    150.16 o
  -3   1   6        1.05       12.65     12.58 o
  -1   1   6     7508.40     7687.95    139.54 o
   1   1   6     3134.60     3259.98    143.10 o
   3   1   6      514.93      679.53     78.09 o
   5   1   6     2769.89     3057.38    171.90 o
   7   1   6       32.75       20.59     30.14 o
   9   1   6      728.24      960.87     80.53 o
  11   1   6      741.37      882.77     70.10 o
 -22   2   6        2.22      -13.76     34.90 o
 -20   2   6        7.98       29.23     44.62 o
 -18   2   6       60.73       -4.49     29.36 o
 -16   2   6        7.75        5.21     30.86 o
 -14   2   6        0.08        2.26      6.11 o
 -12   2   6        0.10        5.99      4.37 o
 -10   2   6      119.26      113.06     13.28 o
  -8   2   6       28.28       33.34     15.51 o
  -6   2   6       25.81       45.27     16.28 o
  -4   2   6       57.63       69.63     13.81 o
  -2   2   6       31.64       27.13     14.49 o
   0   2   6      159.94      140.49     13.12 o
   2   2   6       81.90       75.07     30.40 o
   4   2   6       14.93       19.36     26.31 o
   6   2   6       49.29       86.97     46.46 o
   8   2   6       47.03       71.61     35.16 o
  10   2   6       26.51       51.30     42.36 o
 -21   3   6       80.48       83.13     50.72 o
 -19   3   6      116.50        1.09     40.11 o
 -17   3   6      109.95       15.57     34.96 o
 -15   3   6      500.22      393.75    139.72 o
 -13   3   6       46.14       56.03     21.21 o
 -11   3   6      797.32      815.63     35.38 o
  -9   3   6      626.21      706.24     27.42 o
  -7   3   6      848.61      875.85     32.75 o
  -5   3   6     3414.84     3472.77     73.44 o
  -3   3   6       70.56       52.58     12.12 o
  -1   3   6     3894.90     3864.14     80.47 o
   1   3   6     1786.58     1618.68     77.98 o
   3   3   6      510.58      532.43    107.77 o
   5   3   6     1454.28     1657.58     97.49 o
   7   3   6       20.71       15.81     25.50 o
   9   3   6      909.15      826.59    174.88 o
 -20   4   6      246.41      269.99     66.23 o
 -18   4   6        1.28       31.86     34.60 o
 -16   4   6      804.92      669.53    110.42 o
 -14   4   6      548.09      604.34     41.27 o
 -12   4   6      731.48      725.71     34.01 o
 -10   4   6     3617.74     3587.90    119.21 o
  -8   4   6       50.82       57.68     15.10 o
  -6   4   6     5465.81     5601.66    112.01 o
  -4   4   6     3956.29     4014.49    101.58 o
  -2   4   6     1476.26     1576.84     64.45 o
   0   4   6     8341.04     8369.17    224.83 o
   2   4   6      316.00      251.32     29.44 o
   4   4   6     4222.01     4617.64    205.32 o
   6   4   6     2184.05     2274.86    121.51 o
   8   4   6      245.05      301.03     72.26 o
  10   4   6     1617.30     1968.06    129.81 o
 -19   5   6       12.77       -6.64     27.13 o
 -17   5   6      144.48       86.17     77.31 o
 -15   5   6      755.65      734.44     76.35 o
 -13   5   6       16.04        8.32      8.41 o
 -11   5   6     2369.36     2414.10     60.07 o
  -9   5   6     1520.35     1633.90     51.76 o
  -7   5   6      787.59      828.02     39.66 o
  -5   5   6     4444.66     4240.42    201.94 o
  -3   5   6      178.38      169.41     25.19 o
  -1   5   6     2580.31     2463.54     95.41 o
   1   5   6     2569.22     2499.83     91.96 o
   3   5   6      115.79      120.53     28.94 o
   5   5   6     3530.59     3679.37    170.78 o
   7   5   6      590.76      215.16    177.33 o
   9   5   6      571.07      699.76     91.58 o
 -18   6   6       85.95       38.70     42.19 o
 -16   6   6       43.40       39.68     17.03 o
 -14   6   6        0.26        0.07     12.18 o
 -12   6   6       80.47       76.32     17.44 o
 -10   6   6      318.10      307.00     25.33 o
  -8   6   6        0.00        0.32     11.81 o
  -6   6   6      139.37      105.71     20.09 o
  -4   6   6      217.94      173.03     31.70 o
  -2   6   6       32.87       43.06     18.62 o
   0   6   6      259.37      219.44     39.47 o
   2   6   6      237.91      231.80     36.37 o
   4   6   6        1.62       13.36     11.12 o
   6   6   6      276.53      318.39     77.30 o
 -17   7   6       62.46       11.44     18.48 o
 -15   7   6      182.24       77.80     30.30 o
 -13   7   6       16.65       27.46     14.51 o
 -11   7   6     1617.66     1336.33     48.99 o
  -9   7   6     1433.89     1394.61     54.00 o
  -7   7   6      223.34      120.58     26.51 o
  -5   7   6      826.50      840.38     58.77 o
  -3   7   6       62.62       26.78     23.51 o
  -1   7   6      378.36      440.95     54.70 o
   1   7   6      220.25      194.85     36.78 o
   3   7   6      386.39      304.24     66.98 o
   5   7   6      910.43      919.65     94.46 o
 -14   8   6      159.67      211.73     67.91 o
 -12   8   6        9.01       -9.21     16.71 o
 -10   8   6       21.80       34.75     23.31 o
  -8   8   6       11.41      -10.66     21.91 o
  -6   8   6     1521.13     1579.81     60.39 o
  -4   8   6      981.83     1007.79     59.22 o
  -2   8   6     1366.68     1245.38     68.02 o
   0   8   6     3031.86     2964.54    113.10 o
   2   8   6       35.95       30.79     31.22 o
 -11   9   6     1221.14     1127.88    161.47 o
  -9   9   6      772.89      436.80    180.74 o
  -7   9   6      312.22       48.56     43.78 o
  -5   9   6     1235.39     1350.03     96.06 o
  -3   9   6      224.82      188.75     37.76 o
  -1   9   6      641.11      609.47     74.03 o
 -21   1   7       33.82      -15.27     36.36 o
 -19   1   7       12.95       10.00     30.51 o
 -17   1   7      224.21        8.08     45.89 o
 -15   1   7        3.97        1.14     20.48 o
 -13   1   7      501.22      502.00     14.50 o
 -11   1   7      633.34      787.17     26.68 o
  -9   1   7       23.22       25.29     11.15 o
  -7   1   7     2109.80     2237.99     46.00 o
  -5   1   7      211.46      225.19     19.06 o
  -3   1   7     1710.94     1760.22     41.43 o
  -1   1   7     1319.03     1239.94     66.04 o
   1   1   7      247.55      338.76     56.33 o
   3   1   7     2331.29     2407.89    206.88 o
   5   1   7      290.63      256.02     41.35 o
   7   1   7      432.12      606.57     71.26 o
 -20   2   7        0.03       -6.13     30.37 o
 -18   2   7      232.93       21.28     34.44 o
 -16   2   7      252.59       13.33     35.69 o
 -14   2   7      133.81       28.31     15.94 o
 -12   2   7     2161.36     2346.67     43.18 o
 -10   2   7      100.57      152.96     18.91 o
  -8   2   7     2409.95     2467.12     44.07 o
  -6   2   7     2843.57     3036.85     65.82 o
  -4   2   7      268.42      259.55     36.11 o
  -2   2   7     6247.99     6364.27    198.44 o
   0   2   7      559.23      423.34     42.61 o
   2   2   7     2611.67     3094.93    122.58 o
   4   2   7     2170.12     2414.75    105.32 o
   6   2   7       24.95       73.36     41.89 o
   8   2   7     1907.86     2251.64    138.77 o
 -19   3   7       33.42       -1.17     24.94 o
 -17   3   7      785.71      808.25    487.38 o
 -15   3   7      201.62       56.74     29.79 o
 -13   3   7      746.92      641.48     24.72 o
 -11   3   7      876.61      921.48     28.29 o
  -9   3   7      624.43      605.11     29.86 o
  -7   3   7     4229.73     4424.47     89.40 o
  -5   3   7      276.34      287.52     28.75 o
  -3   3   7     1387.42     1429.86     91.48 o
  -1   3   7     3448.89     3185.99    170.98 o
   1   3   7      590.10      491.00     59.73 o
   3   3   7     1925.70     1932.79    219.64 o
   5   3   7      620.03      544.67     82.45 o
   7   3   7      362.95      420.36     74.19 o
 -18   4   7        2.29      -12.45     31.79 o
 -16   4   7      361.46      162.37    109.02 o
 -14   4   7      111.98       50.49     25.46 o
 -12   4   7        0.21        2.98     11.35 o
 -10   4   7       27.54       30.70     16.13 o
  -8   4   7      266.65      232.57     32.20 o
  -6   4   7        0.86       -6.39     12.15 o
  -4   4   7       11.09        7.30     13.18 o
  -2   4   7       56.33       40.93     19.33 o
   0   4   7      576.10      425.48     30.28 o
   2   4   7      396.83      215.25     95.54 o
   4   4   7       18.80       43.33     38.15 o
   6   4   7      146.38      121.79     51.03 o
 -17   5   7        4.89       33.30     47.64 o
 -15   5   7       10.04       19.40     20.03 o
 -13   5   7      155.66       49.87     30.11 o
 -11   5   7      256.86       11.19     15.37 o
  -9   5   7        1.24       -3.67     11.13 o
  -7   5   7      336.20      325.48     34.07 o
  -5   5   7       97.56       83.66     21.89 o
  -3   5   7      939.04      952.39     46.04 o
  -1   5   7      203.38      233.21     31.78 o
   1   5   7     1138.31      969.39    114.71 o
   3   5   7      696.66      586.66    136.56 o
   5   5   7       12.67        0.34     27.01 o
 -16   6   7      192.44      215.86     89.02 o
 -14   6   7      132.33       79.13     33.94 o
 -12   6   7      927.96      861.02     49.65 o
 -10   6   7      175.41       93.32     17.20 o
  -8   6   7     1127.32     1152.08     47.78 o
  -6   6   7     1390.83     1493.92     63.96 o
  -4   6   7      197.55      170.79     30.11 o
  -2   6   7     2088.88     2048.91    182.19 o
   0   6   7      395.93      324.69     49.09 o
   2   6   7     1307.81     1537.02    104.18 o
   4   6   7     1498.29     1610.32    209.36 o
 -13   7   7      252.54      226.83     39.22 o
 -11   7   7      244.23       99.32     40.75 o
  -9   7   7      201.34       22.83     18.93 o
  -7   7   7     1162.35     1222.25     59.17 o
  -5   7   7      218.51      148.81     32.24 o
  -3   7   7      885.33      894.86     65.76 o
  -1   7   7     1526.74     1450.03    119.24 o
   1   7   7        1.34       -0.45     12.40 o
 -10   8   7        0.82        3.06     14.57 o
  -8   8   7       82.91       14.66     22.61 o
  -6   8   7       74.71       13.19     21.60 o
  -4   8   7        5.08        0.33     11.65 o
  -2   8   7       63.74       26.88     37.14 o
 -16   0   8       55.09       -2.09     30.82 o
 -14   0   8     4125.64     4311.28    220.35 o
 -12   0   8     1123.32     1213.12     44.03 o
 -10   0   8     1135.01     1104.13     59.03 o
  -8   0   8     1390.63     1513.11     53.60 o
  -6   0   8      157.07      140.70     22.67 o
  -4   0   8     1250.68     1451.16     57.89 o
  -2   0   8      979.04      926.20     70.05 o
   0   0   8      952.04     1226.71    105.68 o
   2   0   8     3081.71     3457.69    240.35 o
   4   0   8      177.36       74.98    108.37 o
 -19   1   8       78.62      -21.47     51.57 o
 -17   1   8        0.13       18.15     44.60 o
 -15   1   8        1.90       10.78     26.04 o
 -13   1   8       80.06        7.27     13.05 o
 -11   1   8       11.63        4.27      8.65 o
  -9   1   8      893.63      996.08     31.84 o
  -7   1   8      150.22      180.99     16.42 o
  -5   1   8     1479.04     1444.92     38.90 o
  -3   1   8     1253.02     1368.85     44.83 o
  -1   1   8        5.12        6.31     18.49 o
   1   1   8      856.28     1044.44     75.30 o
   3   1   8      101.64       86.18     55.06 o
 -18   2   8        0.26      -11.70     44.44 o
 -16   2   8        3.59        5.59     35.67 o
 -14   2   8       36.39        3.27     20.61 o
 -12   2   8        0.35       -5.37      7.74 o
 -10   2   8       18.91       13.90      9.45 o
  -8   2   8        2.60       19.92     10.95 o
  -6   2   8       31.23       28.84     13.93 o
  -4   2   8       17.43       20.64     14.77 o
  -2   2   8       45.92       18.20     24.94 o
   0   2   8       13.00       -7.48     23.75 o
   2   2   8        1.53       16.61     44.23 o
   4   2   8       36.46       20.09     31.15 o
 -17   3   8       25.82       20.23     47.67 o
 -15   3   8       20.19       74.12     92.70 o
 -13   3   8      102.10       80.28     42.80 o
 -11   3   8       37.56       25.12     14.77 o
  -9   3   8      517.46      593.38     29.19 o
  -7   3   8      159.75      162.77     22.98 o
  -5   3   8      494.79      498.29     50.61 o
  -3   3   8      827.29      898.43     61.41 o
  -1   3   8        5.77        4.68     22.05 o
   1   3   8      416.86      374.03     77.17 o
   3   3   8       91.40       44.75     43.63 o
 -16   4   8       13.06        6.68     65.59 o
 -14   4   8      382.01      312.94    139.27 o
 -12   4   8      109.64      105.27     56.50 o
 -10   4   8      471.43      418.22     89.55 o
  -8   4   8     1007.52     1080.39     46.04 o
  -6   4   8       13.79        8.30     11.40 o
  -4   4   8     1770.46     1764.38    162.61 o
  -2   4   8      534.55      447.80    168.82 o
   0   4   8      781.60     1006.22     84.14 o
   2   4   8     1186.50     1206.61    203.45 o
 -15   5   8      240.02      105.63    105.65 o
 -13   5   8      341.82      137.62     89.50 o
 -11   5   8        6.37        4.25     13.08 o
  -9   5   8      698.28      791.25     62.86 o
  -7   5   8      191.86      165.65     37.78 o
  -5   5   8      313.28      312.81     37.29 o
  -3   5   8      715.33      785.34    114.40 o
  -1   5   8       13.15       23.34     28.39 o
 -12   6   8       13.48       34.79     36.23 o
 -10   6   8       26.93       52.75     51.63 o
  -8   6   8       32.22       16.01     14.45 o
  -6   6   8       27.76       -2.83     11.96 o
  -4   6   8       25.31       15.57     14.88 o
  -2   6   8       80.83       44.60     23.96 o
 -15   1   9       60.85       43.70     48.01 o
 -13   1   9       19.56       54.64     42.77 o
 -11   1   9      160.18      126.94     20.30 o
  -9   1   9      126.51      130.00     20.10 o
  -7   1   9      139.10      137.04     22.15 o
  -5   1   9      279.93      214.63     91.91 o
  -3   1   9        0.90       -6.15     17.50 o
  -1   1   9      508.78      480.63    108.43 o
 -14   2   9       56.07      137.66     59.86 o
 -12   2   9      157.62       92.98     38.62 o
 -10   2   9      359.12      414.68     38.03 o
  -8   2   9       11.02        9.43     13.24 o
  -6   2   9      892.89      991.30     48.18 o
  -4   2   9      407.73      310.21    121.46 o
  -2   2   9      390.56      167.81    106.79 o
 -13   3   9       12.52      104.63     91.05 o
 -11   3   9      729.06      618.71     53.14 o
  -9   3   9      206.89      190.58     26.26 o
  -7   3   9      117.56       89.18     35.67 o
  -5   3   9      591.82      159.68    132.77 o
  -3   3   9      624.21      455.63    156.03 o
 -10   4   9       50.19       32.98     17.94 o
  -8   4   9        5.49       49.39     25.13 o
  -6   4   9       13.86       24.85     26.14 o
 
